# Supplementary material for: Genetic and molecular factors associated with changes in structural-functional coupling in medication-free obsessive-compulsive disorder
Source: Psychol Med. 2026 Feb 20;56:e50. doi: 10.1017/S0033291726103389 (PMC12969207; doi:10.1017/S0033291726103389)
Supplement: Zhang et al. supplementary material 2 — Zhang et al. supplementary material [file S0033291726103389sup002.xlsx]

## Sheet: Table S6
The genes related to structural-functional coupling alterations in OCD patients
Entrez ID	Gene symbol	Zscores
7128	ZNF12	4.03596
2985	JHY	3.90129
6334	TFEB	3.87631
4182	NMT1	3.86351
3225	LAT	3.69092
5917	SNAI3_AS1	3.62317
4960	PRR13	3.57884
4953	PRPF38B	3.4991
3301	LINC00889	3.4871
2179	FHOD3	3.46223
6517	TMTC4	3.44451
2468	GPD1	3.42907
4921	PRELP	3.39952
2697	HLA_DOA	3.39424
2365	GGCT	3.38309
850	CALM3	3.37303
27	ABCG1	3.33372
3780	MKNK2	3.32251
5809	SLC39A12	3.31437
7159	ZNF266	3.30159
2816	ID2	3.28846
3849	MRPL10	3.23424
2049	FAM218A	3.20084
2532	GRIN3A	3.19675
5171	RASIP1	3.1107
3709	METTL6	3.09725
1306	COG3	3.09518
5355	RNGTT	3.09242
2093	FANCM	3.08877
1972	FAAH2	3.07504
1562	DDX59	3.07441
4682	PJA1	3.05914
4040	NCEH1	3.03981
1065	CDKN1B	3.03189
1387	CRELD1	3.01687
3445	LOC729930	3.01433
3140	KITLG	2.99787
6651	TRUB2	2.99527
6130	STON2	2.98949
985	CCNB1IP1	2.97745
4528	PDE4A	2.9767
193	AKIRIN2	2.95418
5583	SEMA3B	2.94453
5296	RIC8A	2.93426
4246	NRAP	2.92195
1540	DDAH2	2.91862
1736	DUSP1	2.90373
4132	NFKB1	2.90128
2662	HGH1	2.89079
7088	ZFAND3	2.87972
3162	KLHL15	2.87719
3976	MYNN	2.87559
2456	GP9	2.86303
779	C5orf42	2.86007
582	BARD1	2.8543
736	C1QTNF2	2.84395
2791	HTR1A	2.84187
3387	LOC101927027	2.83605
2600	HAPLN2	2.83305
4579	PER2	2.83202
5708	SKA2	2.80255
679	BSDC1	2.79945
6561	TP53BP1	2.77484
5318	RMDN2	2.76849
2833	IFI27	2.74697
395	ARHGEF7	2.7444
4207	NPC2	2.74399
6866	USP49	2.74137
6399	TM6SF1	2.73464
4980	PRSS56	2.72885
918	CBX6	2.7209
3332	LINC01637	2.71058
1598	DHRS12	2.70731
3659	MCM8	2.69849
1270	CNKSR3	2.69286
3398	LOC101929066	2.68965
4197	NOSTRIN	2.67975
5787	SLC30A10	2.66968
4332	NWD2	2.66832
425	ARNT	2.66462
6069	SSC5D	2.65823
2885	IL6R	2.64784
4589	PFKFB2	2.64781
7248	ZNF677	2.64244
4931	PRKAG2	2.63884
1371	CPNE9	2.63719
3191	KRT14	2.62963
4936	PRKCI	2.6067
4798	POLR2I	2.59797
2069	FAM57B	2.59756
4865	PPP1R15B	2.5973
7032	ZBED1	2.59505
167	AHCYL2	2.59139
3889	MRPS9	2.58377
1340	COQ3	2.57752
2304	GADD45B	2.57476
4119	NEUROD1	2.57305
4970	PRRT3	2.57133
4925	PRH2	2.57038
6358	THSD4	2.56374
5255	RFX3	2.56337
3650	MC1R	2.56205
2700	HLA_DPB2	2.56096
2152	FER1L4	2.55718
3904	MT1A	2.55388
6021	SPOPL	2.5459
223	ALKBH8	2.54581
7131	ZNF133	2.54337
4557	PDXK	2.54227
1668	DNAL1	2.54012
3430	LOC642929	2.53879
1110	CEP70	2.5348
1369	CPNE7	2.53394
5512	SAV1	2.53136
4298	NUBP1	2.53118
445	ASAP3	2.52407
390	ARHGEF26_AS1	2.52305
3267	LIFR_AS1	2.52218
6313	TDRKH	2.51762
1760	EAF1	2.51569
4017	NAGPA	2.51441
1147	CHCHD6	2.5119
1675	DNM3	2.51171
1513	DCAF4	2.50763
4000	N4BP2	2.50637
1397	CRKL	2.50502
5669	SH3RF1	2.50164
3553	LYSMD4	2.49633
4785	POC1A	2.4949
3555	LZIC	2.49102
322	AP3B2	2.48884
2841	IFNLR1	2.48342
4910	PRDM16	2.48175
4034	NBPF1	2.47973
5248	RFLNB	2.47972
3928	MTHFD2L	2.47676
1298	COA1	2.47627
6547	TOLLIP	2.47163
678	BRWD3	2.46119
2918	INTS9	2.45891
6185	SVIP	2.4567
1055	CDK14	2.45569
6803	UHMK1	2.45498
1821	EIF2S3	2.45017
3963	MYCNOS	2.44651
3617	MAPK1IP1L	2.44522
6105	STARD5	2.44227
4052	NDN	2.441
310	ANXA4	2.43873
3394	LOC101928111	2.43853
5618	SERPINH1	2.43638
3643	MBLAC2	2.43188
5595	SEMA7A	2.43053
5800	SLC35F3	2.42973
3856	MRPL22	2.42893
4611	PHACTR3	2.42551
3163	KLHL2	2.42144
6594	TRAF7	2.41564
2894	IMPA2	2.41034
164	AGO4	2.40526
3246	LEMD3	2.39997
5908	SMIM7	2.39827
876	CAP1	2.39779
396	ARID1A	2.38884
5142	RANBP9	2.3886
71	ACTC1	2.38394
459	ASNSP1	2.38207
6002	SPDYE5	2.38026
6071	SSR4	2.37459
6763	UBE2J1	2.37187
7235	ZNF629	2.37171
995	CCNO	2.37033
5971	SOWAHB	2.36158
4516	PDCD4	2.36062
6916	VPS54	2.36014
477	ATG101	2.35511
2281	FZD7	2.35447
409	ARL4A	2.35262
5370	RPA2	2.34822
4154	NIPSNAP3A	2.34635
817	CABYR	2.34633
4760	PLXNA4	2.3365
4952	PROX1	2.33123
7004	XRN2	2.33056
4533	PDE9A	2.32887
6705	TTYH1	2.32843
6595	TRAIP	2.32705
600	BCL11A	2.32182
1418	CSPG4	2.32126
3805	MOCS1	2.31613
1032	CDC42EP3	2.31439
5828	SLC4A4	2.31121
6907	VPS26B	2.31063
7285	ZNRF3	2.307
4524	PDE11A	2.30525
738	C1RL	2.29364
4452	PARVA	2.29316
1671	DNASE1L1	2.28251
5630	SETD6	2.27948
6091	ST8SIA1	2.27454
4021	NAP1L2	2.27122
3767	MIR497HG	2.2708
5640	SFMBT2	2.26963
4518	PDCD6IP	2.26886
5365	ROPN1L	2.2649
3841	MRE11	2.2613
4686	PKD2	2.26086
4271	NSMAF	2.26027
1707	DPY19L1	2.25553
1343	CORO2A	2.24918
5935	SNRK	2.24885
5373	RPH3A	2.24792
6904	VMP1	2.24582
5476	RYK	2.24504
4948	PRODH	2.24335
6636	TRMU	2.24092
7287	ZRANB1	2.23553
1112	CEP83	2.2355
1923	ERFE	2.23231
3215	LAMTOR4	2.2307
1265	CNFN	2.22817
2390	GK5	2.2277
2019	FAM162B	2.22689
2494	GPR26	2.22663
835	CACNG8	2.22593
4620	PHF8	2.22561
1479	CYP4Z1	2.22423
5177	RASSF4	2.22224
2165	FGF18	2.22151
5401	RPP25	2.20946
6850	USP22	2.20882
6337	TFRC	2.20816
5495	SAMD9	2.20364
1703	DPP6	2.20193
1106	CEP350	2.20038
173	AIF1	2.19975
4231	NR1H2	2.19894
3247	LEO1	2.19582
5313	RIPOR2	2.19335
5837	SLC6A15	2.19278
1185	CHST10	2.19166
31	ABHD12	2.19147
483	ATG7	2.19007
4799	POLR2J	2.1891
1766	ECHDC2	2.18812
635	BICDL2	2.18763
7256	ZNF710	2.18546
6248	TARDBP	2.17976
4903	PPWD1	2.17658
1210	CKMT2	2.17474
7220	ZNF567	2.16853
2386	GJC1	2.16832
4844	PPIG	2.16732
5851	SLC9A1	2.16676
5382	RPL26	2.16553
4632	PHTF1	2.15964
4719	PLCXD3	2.15926
6452	TMEM189	2.1576
5217	RCHY1	2.15604
6813	UNC5B_AS1	2.15348
4651	PIGP	2.15308
5379	RPL13AP6	2.152
1350	COX17	2.14955
5992	SPART	2.14509
5033	PTPRE	2.14417
5093	RAB29	2.14321
3975	MYMX	2.14166
3441	LOC729218	2.14135
4809	POP4	2.14029
1533	DCUN1D2	2.13958
345	APOM	2.1388
782	C6orf106	2.13849
5104	RAB3IP	2.13647
303	ANP32E	2.12338
4124	NFATC2IP	2.11773
3313	LINC01106	2.11713
5138	RANBP17	2.11344
6733	TUSC3	2.11272
4418	PAG1	2.11264
1188	CHST7	2.1124
4266	NSDHL	2.11205
1962	EXPH5	2.1114
1617	DIRAS1	2.11115
512	ATP6V0A2	2.10921
1886	ENTPD3	2.10903
500	ATP2B3	2.10781
481	ATG4D	2.10358
2192	FKBP2	2.10035
5567	SEC31B	2.0985
4444	PARD3B	2.09774
5332	RNF128	2.09566
5938	SNRNP35	2.09402
6731	TUNAR	2.0919
4914	PRDX1	2.0913
6568	TPCN1	2.09109
4827	PPAT	2.09073
6728	TUBGCP5	2.09069
5844	SLC7A4	2.08957
5822	SLC45A4	2.08901
4099	NEFM	2.08535
4517	PDCD5	2.0835
5503	SAR1B	2.07984
3232	LCP1	2.07723
4774	PNMA5	2.07367
866	CAMKK1	2.07356
5758	SLC25A27	2.07296
4979	PRSS3P2	2.07213
5681	SHISA4	2.07113
2242	FOXRED2	2.06853
6846	USP13	2.06814
353	AQP5	2.0681
7303	ZZEF1	2.06327
6110	STBD1	2.0617
5989	SPAG5	2.06067
2964	ITM2C	2.06002
6898	VIPR1	2.05978
3141	KIZ	2.05936
4964	PRR5	2.05502
5271	RGS2	2.05299
2768	HSDL1	2.05275
5048	PTTG1IP	2.0517
6590	TRADD	2.04769
4534	PDGFA	2.04718
6859	USP36	2.04422
4537	PDGFD	2.0374
593	BCAS3	2.03693
7284	ZNRF2P1	2.03657
1679	DOC2B	2.0365
385	ARHGEF11	2.03462
4674	PIPSL	2.03306
241	AMPD3	2.02866
4196	NOS2	2.02742
4933	PRKCB	2.0259
3614	MAPK10	2.02345
2204	FLRT1	2.02137
4994	PSMB7	2.0162
760	C2CD5	2.01279
3733	MGMT	2.00643
1476	CYP2E1	2.00624
6176	SUSD1	2.00388
5812	SLC39A3	2.00009
630	BHLHE40	1.99835
188	AKAP5	1.99825
6046	SRFBP1	1.99633
3317	LINC01140	1.99595
2277	FZD2	1.99507
3936	MTMR4	1.99504
2729	HNRNPR	1.99446
5014	PTCHD4	1.99436
2446	GOLGA6L10	1.99264
1135	CFLAR	1.99198
6838	USF2	1.99093
6211	SYT13	1.98952
6615	TRIM36	1.98862
1054	CDK13	1.98542
997	CCNT1	1.98484
1871	EMX1	1.98387
2867	IKBIP	1.98354
2913	INSM1	1.98283
6855	USP31	1.97931
214	ALG10B	1.9784
3192	KRT17	1.97802
1490	DACT2	1.97722
4797	POLR2G	1.9734
6485	TMEM44	1.97181
3679	MED13	1.96852
6291	TCEAL9	1.96392
6543	TNS3	1.96187
2307	GAL3ST1	1.96031
5679	SHD	1.95658
548	AZIN2	1.95637
7114	ZIC3	1.95637
5347	RNF212	1.95629
5448	RSPO4	1.95628
1361	CPLX2	1.95609
2021	FAM171B	1.95514
4360	ONECUT2	1.95066
2064	FAM46A	1.94951
3579	MAMDC4	1.94828
3662	MCRS1	1.94601
5223	RDH11	1.9446
6148	STX4	1.9422
6496	TMEM70	1.94172
1467	CYBB	1.94124
5154	RARRES1	1.94109
4465	PBX4	1.94076
1647	DNAH2	1.93959
3793	MMD	1.93943
3491	LRRC49	1.93739
5006	PSORS1C1	1.93518
1909	EPM2AIP1	1.93512
5920	SNCA	1.93417
1127	CFAP52	1.93364
102	ADAMTSL1	1.93291
7193	ZNF436	1.9326
5175	RASSF2	1.93146
764	C2orf68	1.92969
4629	PHLDB2	1.92744
3287	LINC00476	1.92726
2632	HEATR4	1.92677
190	AKAP7	1.92418
5409	RPS18	1.92005
1274	CNNM1	1.9184
583	BASP1_AS1	1.91659
5005	PSMG3_AS1	1.91656
1442	CTSH	1.91422
1546	DDR2	1.91413
1272	CNN1	1.91337
4370	OR7E47P	1.91273
5038	PTPRK	1.91257
708	C12orf45	1.91231
733	C1QL1	1.91076
2399	GLMN	1.90917
3222	LARP1	1.90827
3353	LMO4	1.90805
4901	PPT2	1.9062
2131	FBXO46	1.90571
5058	PUSL1	1.90548
3671	ME1	1.90466
3924	MTFR1	1.90429
599	BCL10	1.9041
4853	PPM1H	1.90394
3851	MRPL14	1.90213
6605	TRIM13	1.90127
4684	PKD1	1.90082
867	CAMKK2	1.90061
3989	MYOF	1.90044
4425	PALLD	1.89996
7125	ZMYND12	1.89658
4169	NLGN1	1.89529
6493	TMEM63A	1.89496
4842	PPIEL	1.89473
7066	ZCCHC14	1.89359
6134	STRADA	1.893
3074	KCTD10	1.89164
3782	MLC1	1.89113
4437	PAPSS2	1.89054
2898	INF2	1.89007
3859	MRPL27	1.885
4794	POLR1B	1.88406
3508	LRRN2	1.88311
819	CACNA1A	1.88161
2670	HIGD1A	1.88132
4222	NPTX2	1.88127
4614	PHC2	1.8807
64	ACSF3	1.87743
253	ANGPTL4	1.87644
5502	SAPCD2	1.87383
5644	SFXN4	1.87272
6622	TRIM67	1.87243
4406	PAAF1	1.86956
7162	ZNF273	1.86901
3611	MAP7D1	1.86835
2441	GNG8	1.86329
6521	TNF	1.86274
3842	MREG	1.85903
2452	GOPC	1.85863
6757	UBE2B	1.85752
1912	EPRS	1.857
4311	NUDT18	1.85696
4710	PLCB2	1.85517
6449	TMEM184B	1.85485
5111	RABAC1	1.8543
865	CAMK4	1.85148
3846	MRO	1.85147
911	CBFA2T3	1.84949
3083	KDM2B	1.84917
986	CCND1	1.84897
1527	DCP2	1.84862
6123	STK38L	1.84817
2997	JUP	1.84776
4111	NELL2	1.84739
6115	STK10	1.84623
3031	KCNC2	1.84444
1725	DRD2	1.84322
1124	CETN3	1.84202
7116	ZIK1	1.84164
2578	GTPBP1	1.8397
6540	TNR	1.83884
2318	GALNTL5	1.83825
2920	IP6K2	1.83815
1355	CPAMD8	1.83674
3203	L3MBTL1	1.83673
1989	FAM105A	1.83668
4368	OR14I1	1.83483
4699	PLA2G7	1.83239
2516	GRB14	1.82847
7143	ZNF19	1.82547
5655	SGSM2	1.8248
2072	FAM76A	1.82474
5389	RPL35	1.82368
7008	YARS	1.81783
5624	SESN1	1.81735
6761	UBE2F	1.81704
862	CAMK2G	1.81637
2909	INPP5K	1.81625
5007	PSPC1	1.81592
366	ARHGAP20	1.8152
6417	TMEM126A	1.81359
305	ANTXR2	1.81323
557	B3GLCT	1.8123
4391	OXA1L	1.81018
2594	HACD2	1.80728
4441	PAQR8	1.80608
3096	KHDC4	1.80555
5625	SESN3	1.80494
2900	ING2	1.80462
6390	TLE2	1.80388
2799	HTR7	1.79744
4415	PADI2	1.79624
3545	LYPD8	1.79447
4414	PACSIN3	1.7936
3429	LOC642852	1.79332
1176	CHRD	1.79157
920	CC2D2B	1.79103
94	ADAM22	1.78755
4514	PCYT2	1.78707
3226	LAT2	1.78694
567	BACE1	1.78694
3816	MOSPD2	1.78602
5950	SNX27	1.78595
882	CAPN13	1.78301
6621	TRIM52	1.78159
5242	REV1	1.77807
6566	TP53TG1	1.77597
6113	STIM1	1.77398
355	AR	1.77349
5849	SLC8A2	1.77294
1756	DYRK3	1.7723
4340	OAZ1	1.76967
5820	SLC44A5	1.76966
2418	GMIP	1.7684
5564	SEC23IP	1.76673
3306	LINC00982	1.76669
3114	KIAA1549	1.76578
749	C1orf52	1.76566
1051	CDHR1	1.76517
4991	PSMB10	1.7644
1190	CHST9	1.76436
1639	DMRTC2	1.76332
3080	KCTD9	1.76319
6286	TBR1	1.76318
6173	SUPT5H	1.76196
6572	TPI1	1.76184
88	ACYP2	1.75611
5395	RPL41	1.75575
2872	IL17D	1.75542
1574	DENND5B	1.75452
2728	HNRNPL	1.75383
3798	MNS1	1.7517
3970	MYL6	1.75102
34	ABHD17A	1.75064
1250	CMAS	1.74874
6949	WDR19	1.748
1569	DENND1C	1.74667
1747	DUT	1.74663
6302	TCP1	1.74547
5525	SCD5	1.745
5677	SHC3	1.74448
246	AMZ2P1	1.74328
392	ARHGEF33	1.74274
3511	LRRTM3	1.74266
7282	ZNRF1	1.74261
2427	GNAO1	1.74164
3786	MLLT10	1.74021
1372	CPPED1	1.73981
5487	SACM1L	1.73878
1787	EEPD1	1.7362
3294	LINC00643	1.73521
1383	CREBBP	1.73486
4855	PPM1L	1.73465
1382	CREB3L3	1.73367
3254	LGI2	1.73358
2035	FAM196A	1.73314
3665	MCUR1	1.73243
2058	FAM27E2	1.73213
1666	DNAJC4	1.73085
3612	MAP9	1.72811
3087	KDM4C	1.72752
4157	NIT2	1.72396
5701	SIRT1	1.72303
6691	TTC39A	1.72282
4984	PSD3	1.72225
2930	IQSEC1	1.72103
2301	GABRE	1.72099
508	ATP5MF	1.72079
5592	SEMA5A	1.71994
4115	NETO2	1.71872
4701	PLAC9	1.71796
7259	ZNF714	1.71742
6041	SRA1	1.71732
6007	SPEN	1.71529
2184	FILIP1	1.71352
1201	CIPC	1.70796
7065	ZCCHC12	1.70715
5098	RAB37	1.70652
6991	WSB2	1.70422
4364	OPN4	1.70411
2585	GULP1	1.70262
2218	FNDC3A	1.70242
1392	CRIM1	1.70045
7208	ZNF518A	1.69959
6198	SYNE4	1.6994
5999	SPATS2L	1.6987
2538	GRM5	1.69683
3668	MDH1	1.69598
2113	FBLN7	1.6956
5792	SLC31A2	1.69496
4607	PGM2L1	1.69433
3537	LY6H	1.69364
3962	MYC	1.69316
3796	MMP16	1.6927
7057	ZC3H4	1.68983
5062	PXK	1.68898
491	ATP13A3	1.68811
2145	FDFT1	1.68804
6043	SRD5A1	1.68559
2360	GFRA1	1.68535
6422	TMEM132D	1.68498
2654	HES6	1.67938
4916	PRDX4	1.67864
5901	SMIM29	1.67828
6414	TMEM120B	1.67421
6897	VIP	1.67257
888	CAPS2	1.67176
519	ATP6V1C1	1.67158
4467	PC	1.67149
1612	DIDO1	1.6707
7027	YWHAH	1.67032
5023	PTP4A2	1.67
1319	COL4A1	1.66997
1752	DYNC2H1	1.66972
4100	NEGR1	1.66817
1123	CETN2	1.66511
3787	MLNR	1.66437
2210	FLYWCH1	1.66423
4911	PRDM2	1.66358
1836	ELAC2	1.66344
441	ASAH1	1.66243
5764	SLC25A37	1.66196
301	ANP32A	1.66127
2164	FGF14	1.66061
777	C5orf24	1.66006
4423	PALB2	1.65973
2104	FASTKD1	1.65808
6885	VAV2	1.65801
417	ARMC10	1.65668
1660	DNAJC21	1.65667
4385	OSTN	1.6561
2341	GCHFR	1.65491
604	BCL2L11	1.65176
4492	PCDHGA7	1.65076
1022	CD99	1.64843
6482	TMEM39A	1.64694
1389	CREM	1.64501
5022	PTP4A1	1.64468
3252	LGALS9C	1.64383
403	ARIH2	1.64349
2761	HSD11B1L	1.64267
7060	ZC3H7B	1.64199
6402	TMC6	1.64064
2283	G0S2	1.64038
2499	GPR61	1.64035
4403	P3H2	1.64008
383	ARHGDIG	1.63994
2732	HOMER1	1.63889
1653	DNAJB5	1.6383
3435	LOC728392	1.63737
7056	ZC3H18	1.63714
5292	RHOV	1.63655
201	AKT3	1.6361
3896	MSI2	1.63606
2542	GRP	1.63605
5329	RND2	1.636
3535	LY6E	1.63592
1293	CNTNAP2	1.6359
938	CCDC151	1.63475
1807	EGR3	1.63266
4633	PHYH	1.63189
734	C1QL2	1.63184
4675	PIR	1.6314
6963	WDR81	1.63096
5629	SETD3	1.63023
5789	SLC30A4	1.62947
8	AASDH	1.62938
1634	DLL3	1.62919
401	ARID5A	1.62862
6694	TTC7B	1.62789
7105	ZFYVE19	1.62693
6052	SRP9	1.62502
6268	TBC1D14	1.62482
700	C11orf58	1.6245
864	CAMK2N2	1.624
6192	SYF2	1.62397
6818	UPF2	1.62387
5746	SLC25A1	1.62223
4562	PDZD7	1.62001
1901	EPHA5	1.6194
5458	RTN2	1.6193
5407	RPS15	1.61753
249	ANAPC4	1.6169
2902	INHBA	1.61438
1993	FAM110C	1.61432
2486	GPR155	1.61359
663	BRCA1	1.61246
2769	HSDL2	1.61185
525	ATPAF1	1.61079
4691	PKM	1.60806
3768	MIR600HG	1.6077
5473	RXFP1	1.6071
83	ACVR1	1.60696
4097	NEFH	1.60604
6293	TCERG1L	1.606
2347	GDE1	1.60414
1585	DGCR6	1.60387
5162	RASD2	1.60386
2504	GPRC5C	1.60376
6267	TBC1D13	1.60372
4436	PAPSS1	1.60328
5539	SCOC	1.60056
2541	GRN	1.60038
5037	PTPRJ	1.6001
1890	EPB41L1	1.59962
6365	TICAM1	1.59767
3151	KLF8	1.5963
3053	KCNJ8	1.59375
3486	LRRC37B	1.59183
1608	DHX9	1.59167
3433	LOC645166	1.59064
2369	GGNBP2	1.58964
3645	MBNL3	1.58787
6888	VCAN	1.58581
3722	MFSD5	1.58491
1824	EIF3F	1.58388
6702	TTPAL	1.58377
728	C19orf12	1.58365
2144	FCRLB	1.58302
1991	FAM107A	1.58283
6981	WIPI1	1.58282
5123	RAD54B	1.58164
4626	PHLDA1	1.58143
4060	NDUFA13	1.58125
4770	PNCK	1.58119
998	CCNY	1.58064
5698	SIPA1L2	1.58044
2421	GMPR2	1.57906
1950	ETS2	1.57874
4545	PDK2	1.57842
1517	DCAF8L2	1.57826
3297	LINC00680	1.5775
415	ARL6IP5	1.57748
3474	LRP2BP	1.57743
1799	EFNB2	1.57705
1137	CGN	1.57582
4667	PINLYP	1.57322
5101	RAB3C	1.57178
5543	SCRT1	1.56926
5941	SNTB1	1.56871
4201	NOXA1	1.56869
5050	PUF60	1.56856
1253	CMKLR1	1.56851
4012	NACAD	1.56818
789	C8orf31	1.56641
4592	PFN1	1.5657
155	AGA	1.56465
1926	ERICH3	1.56288
99	ADAMTS4	1.5627
3980	MYO19	1.56162
912	CBFB	1.561
7001	XKR9	1.56085
1687	DOK1	1.5592
41	ABHD8	1.55906
6721	TUBB8P12	1.55698
5069	PYDC1	1.55685
5486	S1PR5	1.55592
4136	NFKBIZ	1.55268
3525	LTC4S	1.55251
6789	UBXN10	1.5521
6453	TMEM191A	1.55197
4451	PARP8	1.55147
4030	NAV3	1.55136
3873	MRPL58	1.5497
5466	RUNDC3A	1.54936
1879	ENO2	1.54856
5214	RCAN2	1.54811
6794	UCK2	1.548
4838	PPIAL4G	1.54709
6107	STAT4	1.547
6354	THOC2	1.54587
6215	SYT3	1.54587
5517	SCAF11	1.54574
967	CCDC8	1.5457
5049	PTTG2	1.54561
1979	FADS1	1.54445
722	C16orf89	1.54413
6	AARD	1.541
4669	PIP4K2A	1.5407
5647	SGCE	1.54059
5277	RGS8	1.54057
3687	MEI1	1.53553
5710	SKAP2	1.53444
6016	SPOCK1	1.53434
2724	HNRNPA3	1.53305
1301	COASY	1.53243
11	AATK	1.5305
3866	MRPL4	1.5296
3477	LRPPRC	1.52905
3550	LYRM4	1.529
2690	HIVEP1	1.52777
6320	TENM3	1.52733
4638	PI4K2A	1.52601
984	CCNB1	1.52596
5652	SGPP2	1.52485
2124	FBXO21	1.52457
2880	IL1RAPL1	1.52445
1739	DUSP2	1.52394
1505	DBNDD1	1.52361
3696	MESD	1.52228
3959	MYBPC1	1.52178
6408	TMEM106C	1.5207
6828	UQCRFS1	1.51963
659	BORCS5	1.51896
4305	NUDT11	1.51651
2508	GPX3	1.51569
1359	CPEB4	1.51526
2795	HTR2C	1.51396
229	ALS2	1.51378
4850	PPM1A	1.51341
2436	GNG13	1.51236
3193	KRT18	1.51209
1050	CDH9	1.51077
5215	RCC2	1.50978
4919	PRELID1	1.50851
308	ANXA2	1.50707
7198	ZNF449	1.50682
2213	FMOD	1.50565
4430	PAN2	1.50554
2950	ITGA2	1.50519
13	ABCA1	1.50477
5189	RBFA	1.50286
3577	MAL2	1.50246
1450	CTXND1	1.50208
2634	HEBP2	1.50059
6798	UFM1	1.50018
4088	NECAB1	1.49981
7240	ZNF655	1.49972
1092	CENPP	1.49886
346	APOO	1.49855
6849	USP2	1.49617
1217	CLDN5	1.49614
2215	FNBP1L	1.49595
610	BCO2	1.49545
2523	GRID2	1.49294
2491	GPR19	1.49185
26	ABCF2	1.49165
4831	PPFIA1	1.4908
3898	MSMO1	1.49074
7257	ZNF710_AS1	1.48968
785	C6orf136	1.4896
7077	ZDHHC17	1.48762
2042	FAM212A	1.48717
6697	TTL	1.48621
4572	PELI1	1.48619
3295	LINC00667	1.48527
1748	DVL1	1.48496
7213	ZNF541	1.48483
5635	SEZ6L	1.48438
547	AZIN1_AS1	1.48426
3565	MAF	1.48375
6486	TMEM47	1.48287
6571	TPGS2	1.48228
3674	MEA1	1.48075
5422	RPS6KB1	1.48069
541	AVIL	1.47918
1833	EIF5	1.47844
1762	ECD	1.47749
914	CBLN2	1.47635
6995	WWP1	1.47588
3327	LINC01481	1.47573
4080	NDUFS1	1.47542
3169	KLHL3	1.47528
6998	XKR4	1.47525
1893	EPB41L4B	1.4752
795	C9orf129	1.47475
5615	SERPINB9	1.47371
3900	MSRA	1.47249
170	AHNAK2	1.47202
4577	PEPD	1.47062
1860	EMID1	1.47035
2687	HIST1H4C	1.46914
2713	HMGCLL1	1.46886
3908	MT1G	1.46656
6720	TUBB8	1.46531
4687	PKD2L1	1.46514
3879	MRPS22	1.46503
3046	KCNIP1	1.46375
584	BATF3	1.46334
4445	PARD6A	1.46303
1426	CTC1	1.4621
642	BLM	1.46207
24	ABCC9	1.461
185	AKAP11	1.46036
3753	MIGA1	1.46028
324	AP3S1	1.45961
5013	PTCHD1	1.4593
5021	PTHLH	1.45893
1039	CDH10	1.45649
1180	CHRNA2	1.45637
4628	PHLDA3	1.45593
7243	ZNF662	1.45556
4427	PALMD	1.45541
2878	IL1B	1.45518
332	APCDD1	1.45442
4089	NECAB2	1.45314
76	ACTR10	1.45279
7168	ZNF304	1.45249
6231	TAF10	1.45222
348	APPL2	1.45132
56	ACO1	1.45083
3030	KCNC1	1.4501
4942	PRMT2	1.44909
4621	PHGDH	1.44809
255	ANKDD1A	1.44708
4761	PLXNC1	1.44665
3404	LOC105376360	1.44575
3795	MMP15	1.44458
2727	HNRNPH1	1.44453
4882	PPP2CB	1.44372
7273	ZNF827	1.44345
12	ABAT	1.44299
6652	TSC22D1	1.44256
4048	NCS1	1.44197
6511	TMSB10	1.44181
2460	GPATCH4	1.44155
3672	ME2	1.4411
47	ABRACL	1.43862
4262	NRP1	1.43819
7062	ZC3HAV1	1.43721
5651	SGO2	1.43707
5415	RPS2P32	1.43605
166	AGRN	1.43596
861	CAMK2D	1.4354
1178	CHRM2	1.43516
4232	NR1H3	1.4349
5740	SLC22A23	1.43478
798	C9orf40	1.43272
5410	RPS19	1.43219
4959	PRPSAP1	1.4321
2490	GPR183	1.43056
479	ATG16L1	1.43
476	ATF7IP2	1.42946
430	ARPC3	1.4285
2200	FLJ30901	1.42749
5203	RBM41	1.42745
3111	KIAA1324	1.42718
2669	HHLA3	1.42679
3392	LOC101927974	1.42594
1358	CPEB3	1.42527
3052	KCNJ4	1.42279
860	CAMK2B	1.42148
4735	PLIN5	1.42107
2806	HYLS1	1.42087
6792	UCHL3	1.42084
6665	TSPAN18	1.42079
3419	LOC390705	1.42032
6891	VCX	1.41999
3964	MYDGF	1.41956
1683	DOCK5	1.41893
4746	PLPP5	1.41805
612	BCR	1.41677
7197	ZNF444	1.41657
1447	CTTNBP2	1.41598
1013	CD52	1.41568
5442	RSPH1	1.41382
3369	LOC100288911	1.41374
2723	HNRNPA1L2	1.41317
5689	SHROOM2	1.41214
6226	TAC3	1.41114
32	ABHD12B	1.4092
3583	MAN1A1	1.40883
1556	DDX46	1.40814
5374	RPH3AL	1.40742
4900	PPP6R3	1.40729
7150	ZNF224	1.4066
4643	PIBF1	1.40646
5193	RBKS	1.40597
2105	FASTKD5	1.4052
3818	MPC1	1.4045
1161	CHM	1.40444
993	CCNI	1.40419
7132	ZNF136	1.40402
2364	GGA3	1.40386
6957	WDR54	1.40318
4742	PLPP1	1.40299
4542	PDIA5	1.40294
6973	WFS1	1.4027
4551	PDP1	1.40155
480	ATG4A	1.40045
1548	DDX1	1.39917
771	C3orf18	1.39888
1858	EMCN	1.39864
5738	SLC22A18	1.39801
4503	PCNX4	1.39714
5924	SNED1	1.39693
4039	NCAPD2	1.39671
1114	CEP89	1.39631
4861	PPP1R12C	1.39612
5046	PTS	1.39584
3880	MRPS25	1.39582
5026	PTPN14	1.39451
3720	MFSD3	1.39352
3604	MAP3K3	1.39253
3515	LSAMP	1.39187
910	CAV2	1.39123
1705	DPP8	1.38989
5057	PUS7	1.38969
5537	SCN8A	1.38914
6890	VCPKMT	1.38886
1642	DNA2	1.38879
3066	KCNQ2	1.38871
5206	RBM7	1.38848
4879	PPP1R8	1.38842
5059	PVALB	1.38832
4657	PIK3R1	1.3874
1416	CSF1R	1.38732
5207	RBM8A	1.38634
7035	ZBED9	1.38616
3266	LIF	1.3856
3277	LINC_PINT	1.38415
2056	FAM241B	1.38412
4045	NCOA3	1.38361
2926	IQCA1	1.38305
5300	RIIAD1	1.3827
131	ADIRF	1.38176
1662	DNAJC25	1.38153
3449	LOH12CR2	1.38114
6753	UBAP1	1.38017
4768	PMPCB	1.37933
4813	POU2F2	1.37884
3558	LZTS3	1.37744
4556	PDXDC2P_NPIPB14P	1.37628
3570	MAGED1	1.37601
2681	HIST1H2BH	1.37595
6683	TTC12	1.37539
669	BRINP1	1.37536
1109	CEP63	1.37412
3308	LINC01011	1.37314
4654	PIK3CB	1.37166
6120	STK32C	1.37101
2011	FAM151B	1.37035
5357	RNPC3	1.36905
6557	TOX2	1.36893
2014	FAM155B	1.36827
2847	IFT52	1.36777
2138	FCGR2A	1.36684
4985	PSENEN	1.36618
2709	HMG20B	1.36545
1446	CTSZ	1.36369
3263	LHX4_AS1	1.3623
3299	LINC00842	1.36229
3564	MAEA	1.36085
6532	TNIK	1.36065
3240	LDLR	1.36001
4233	NR2C1	1.35661
5622	SERTAD4_AS1	1.35604
5278	RGS9	1.35418
4730	PLEKHH3	1.35417
5309	RIN1	1.35323
5575	SELENOH	1.35261
1484	CYTOR	1.35199
1648	DNAH7	1.35187
3523	LTB	1.3513
5198	RBM24	1.35105
1763	ECE1	1.35061
4002	NAA10	1.35006
3333	LINC01664	1.34955
903	CASP2	1.34927
1156	CHGA	1.3491
6260	TATDN2	1.34828
2025	FAM178B	1.34739
5754	SLC25A22	1.34646
4680	PITPNM2	1.34646
3217	LANCL1	1.3461
6224	TAB3	1.34588
5097	RAB36	1.34565
1685	DOCK9	1.34543
1320	COL4A3BP	1.34541
3417	LOC389831	1.345
28	ABCG2	1.34383
3601	MAP3K12	1.34355
5739	SLC22A18AS	1.34295
5916	SMYD4	1.34161
3126	KIF26A	1.34143
3993	MYRIP	1.34138
7140	ZNF180	1.34121
3131	KIF5C	1.34106
3296	LINC00672	1.33991
5478	RYR2	1.33957
4341	OAZ2	1.33908
4873	PPP1R32	1.33671
3673	ME3	1.33614
4491	PCDHGA3	1.33561
7107	ZFYVE26	1.33527
3826	MPP1	1.33499
2334	GATAD2A	1.33328
6550	TOMM40L	1.33156
6726	TUBGCP3	1.33105
808	CA8	1.331
7225	ZNF589	1.32987
4907	PRC1	1.32875
7191	ZNF398	1.32868
6398	TM2D3	1.32826
4350	OGG1	1.32813
1496	DAP3	1.32758
2569	GTF2A2	1.32708
6616	TRIM37	1.32681
3534	LY6D	1.32671
3175	KLK6	1.32669
2971	ITPRIPL2	1.32603
4806	PON2	1.32546
2992	JPT1	1.32535
4505	PCP4	1.32525
3190	KRIT1	1.32371
3010	KATNAL2	1.32351
6464	TMEM229B	1.32323
1684	DOCK7	1.32298
3902	MSRB3	1.32288
5293	RHPN2	1.32259
4327	NUPR2	1.32249
5402	RPP25L	1.32208
1822	EIF3B	1.32156
285	ANKRD45	1.3209
2511	GRAMD1B	1.31996
859	CAMK2A	1.31977
5611	SERINC3	1.31956
3037	KCNE5	1.31908
4496	PCGF1	1.31832
3319	LINC01176	1.31756
6269	TBC1D16	1.31729
1744	DUSP6	1.31564
4093	NECTIN3	1.31503
4131	NFIX	1.3144
3462	LPL	1.31385
3633	MAST4	1.31375
2731	HNRNPUL2	1.31307
1248	CLUHP3	1.31231
1665	DNAJC30	1.3112
5498	SAP18	1.31024
5359	ROBO2	1.30952
5297	RICTOR	1.30872
1709	DPY19L2	1.30835
5493	SAMD4A	1.30821
163	AGO3	1.30802
3350	LMLN	1.308
4125	NFATC3	1.30766
3405	LOC105378663	1.30734
1148	CHCHD7	1.30654
1181	CHRNA3	1.30648
141	ADRA1D	1.30571
5697	SINHCAF	1.30519
5114	RABGGTA	1.30403
286	ANKRD49	1.30286
4251	NREP	1.30218
4609	PGRMC1	1.30064
5612	SERP1	1.30024
3113	KIAA1328	1.30017
1226	CLEC9A	1.29956
1204	CIT	1.29903
6085	ST6GAL2	1.29882
6266	TBC1D12	1.29791
6777	UBE4B	1.29765
6793	UCHL5	1.2953
2896	IMPDH1	1.29419
7174	ZNF33B	1.29058
4817	POU6F1	1.29036
5463	RUBCN	1.29034
1575	DENND6A	1.28985
1689	DOK4	1.28947
2953	ITGA8	1.28927
3910	MT1L	1.28842
5670	SH3TC2	1.28826
6165	SULT1A2	1.28739
219	ALK	1.28704
2848	IFT57	1.28656
5258	RFXANK	1.2864
518	ATP6V0E2	1.28563
6042	SRARP	1.2849
6937	WASHC2A	1.28454
5273	RGS4	1.28377
3146	KLF11	1.28307
175	AIFM1	1.28217
2509	GPX4	1.28191
3355	LMTK2	1.28174
2203	FLOT2	1.2812
6357	THRB	1.28074
645	BLVRA	1.28011
4374	OSBPL1A	1.27959
7108	ZFYVE28	1.27945
1072	CDON	1.27943
6967	WDR91	1.27864
2869	IL10RA	1.27826
2449	GOLGA8A	1.27803
4003	NAA16	1.27765
3199	KSR2	1.27704
2708	HMCES	1.27607
5943	SNTG1	1.27599
952	CCDC24	1.27584
1229	CLINT1	1.27462
5886	SMC2	1.27348
6270	TBC1D19	1.27291
6028	SPRY3	1.27211
6578	TPP2	1.27166
1090	CENPJ	1.27157
105	ADAP2	1.27097
2698	HLA_DPA1	1.27095
3812	MORF4L1	1.27095
6473	TMEM254	1.27057
6179	SUSD5	1.27008
3236	LDB3	1.26988
4229	NR1D1	1.26967
5752	SLC25A18	1.2696
1419	CSPG5	1.26957
4270	NSL1	1.2691
1326	COL7A1	1.26733
5505	SARM1	1.26696
5481	S100A10	1.26576
6133	STPG1	1.2657
2683	HIST1H2BL	1.2656
5645	SFXN5	1.26518
77	ACTR1A	1.26417
6445	TMEM178A	1.26417
3237	LDHA	1.26354
6549	TOMM34	1.26347
2994	JRK	1.26338
501	ATP2B4	1.26324
950	CCDC189	1.26316
2773	HSP90B1	1.26292
4463	PAXIP1_AS1	1.26287
1656	DNAJC12	1.26277
4909	PRDM11	1.26211
4870	PPP1R1B	1.26131
2043	FAM212B	1.25983
2139	FCGR3A	1.25859
3155	KLHDC3	1.25819
427	ARNTL2	1.25808
840	CADPS	1.25804
5808	SLC39A11	1.25796
6997	XK	1.25731
1637	DMKN	1.25501
4825	PPARGC1A	1.25429
5094	RAB31	1.25413
3888	MRPS6	1.25378
2404	GLRA3	1.25368
1443	CTSK	1.25328
676	BRSK2	1.25294
2535	GRM1	1.25239
3033	KCNC4	1.25238
3094	KHDC1	1.2521
316	AP1S3	1.25205
2691	HIVEP2	1.25083
6766	UBE2M	1.25028
5744	SLC24A3	1.24962
7199	ZNF45	1.24895
710	C12orf54	1.24828
3831	MPPED1	1.24745
3966	MYH7	1.24711
6650	TRUB1	1.24678
4895	PPP3R1	1.24675
1809	EHBP1L1	1.24667
5700	SIRPA	1.24612
4431	PANK1	1.24532
212	ALDH9A1	1.24525
5599	SEPT10	1.24512
4079	NDUFC2	1.24482
4613	PHB	1.24392
6993	WTIP	1.24361
1545	DDN	1.24271
4772	PNKD	1.24259
5795	SLC35B1	1.24107
3738	MHENCR	1.24025
6848	USP16	1.2394
6509	TMPO	1.23936
4559	PDYN	1.23885
2735	HOOK2	1.23831
2092	FANCL	1.23829
3716	MFN1	1.23784
3685	MEF2C	1.23779
2010	FAM149A	1.23767
7036	ZBTB1	1.23748
1894	EPC1	1.2374
4009	NAB1	1.23738
4053	NDP	1.23735
6420	TMEM132A	1.23568
6627	TRIP11	1.23552
4569	PECR	1.23463
1074	CDR2L	1.23389
5080	R3HDM4	1.23352
2552	GSK3B	1.23343
7117	ZIM2	1.23341
4866	PPP1R16B	1.23324
4344	OCEL1	1.2323
4205	NPAT	1.23202
3050	KCNJ16	1.23193
3270	LIMD2	1.23142
4897	PPP4R3A	1.23119
2543	GRPEL2	1.2308
2882	IL33	1.23035
5972	SOWAHC	1.23027
7149	ZNF223	1.23011
1629	DLG2	1.22979
5181	RASSF8_AS1	1.2293
3692	MELTF	1.22837
4356	OLFML2A	1.22805
2925	IPW	1.22739
1770	ECM1	1.2269
6262	TAZ	1.22663
331	APBB3	1.22524
3288	LINC00484	1.22478
958	CCDC57	1.22461
3884	MRPS30_DT	1.22459
5340	RNF157	1.22419
224	ALMS1	1.22375
1924	ERI3	1.22367
5470	RUSC1	1.22273
5546	SDC3	1.22159
5956	SOCS5	1.22152
5620	SERTAD2	1.22019
6514	TMSB4X	1.21949
932	CCDC136	1.21927
7241	ZNF658B	1.21911
6689	TTC25	1.21903
270	ANKRD20A4_ANKRD20A20P	1.21818
1652	DNAJB14	1.21624
3283	LINC00320	1.21515
5785	SLC2A4RG	1.21471
6089	ST6GALNAC6	1.21434
3914	MT3	1.21379
881	CAPN12	1.21222
6205	SYNPO2	1.21203
2195	FKBP7	1.21113
1570	DENND2A	1.21074
7130	ZNF131	1.21061
3987	MYO7A	1.20982
6410	TMEM108	1.20962
6156	STXBP6	1.20899
5566	SEC31A	1.2079
1988	FAM102B	1.20741
5453	RTCB	1.2074
2055	FAM241A	1.20734
5484	S100A6	1.20704
5421	RPS6KA3	1.20678
6541	TNRC6A	1.20582
2430	GNB1L	1.2055
6330	TFAM	1.20358
1281	CNPY2	1.20338
1580	DERL1	1.20262
561	B4GALT2	1.20203
1925	ERICH1	1.20035
5552	SDHC	1.19925
6585	TPT1_AS1	1.19826
2584	GUK1	1.19791
1792	EFEMP2	1.19783
3911	MT1M	1.19635
639	BIRC3	1.19632
4655	PIK3CD	1.19574
4065	NDUFA9	1.19529
3455	LOXL2	1.19449
1592	DGKG	1.19442
6617	TRIM4	1.19416
3040	KCNH1	1.19346
6796	UFD1	1.19326
4608	PGP	1.19298
1107	CEP44	1.19283
6664	TSPAN14	1.19162
812	CABCOCO1	1.19087
6682	TTC1	1.18952
213	ALDOC	1.18895
5182	RAVER2	1.18881
4400	P2RY12	1.18831
1915	ERBB4	1.18804
3101	KIAA0586	1.18761
3925	MTG1	1.18685
485	ATOH7	1.18528
3953	MXRA7	1.1849
7037	ZBTB16	1.18411
6982	WIPI2	1.18382
4585	PEX19	1.18315
4924	PREX1	1.1826
5167	RASGRF2	1.18236
6524	TNFAIP8L1	1.1818
5861	SLIRP	1.1815
4558	PDXP	1.18136
7015	YIPF3	1.18115
327	APAF1	1.18111
6310	TDRD6	1.18087
752	C1orf61	1.18074
530	ATXN2L	1.17992
2877	IL17RE	1.17942
2866	IGSF3	1.17911
3282	LINC00294	1.17897
5554	SDK1	1.17858
6461	TMEM218	1.1778
1992	FAM110A	1.17653
2689	HIST2H2BE	1.1764
2053	FAM229B	1.17624
5326	RNASEL	1.1761
5763	SLC25A36	1.17424
2631	HEATR3	1.17421
2510	GPX7	1.17371
3569	MAG	1.17324
5899	SMIM20	1.17308
333	APEH	1.17281
4610	PHACTR2	1.17277
971	CCDC85C	1.17234
1214	CLCN5	1.17226
2658	HEY1	1.17141
4254	NRG4	1.17133
4815	POU3F2	1.17121
4587	PEX6	1.17077
4734	PLEKHO2	1.16922
3639	MB21D2	1.16917
2677	HIST1H2AD	1.16916
4905	PRAF2	1.16817
1043	CDH2	1.16805
5352	RNF5P1	1.16586
6970	WDYHV1	1.16513
79	ACTR3	1.16406
262	ANKRD13C	1.16376
6379	TIMP3	1.16321
5942	SNTB2	1.1619
1000	CCR10	1.16099
951	CCDC191	1.16069
2813	ICAM5	1.15918
4697	PLA2G4A	1.15808
6352	THNSL2	1.15635
5884	SMARCD3	1.15619
6351	THG1L	1.15607
1154	CHEK2	1.15597
4743	PLPP2	1.15595
6934	WAPL	1.15587
2458	GPAT3	1.1558
2163	FGF13	1.15535
1983	FAH	1.15384
5289	RHOC	1.15377
3919	MTCL1	1.15201
2073	FAM76B	1.15179
694	BTRC	1.15049
3478	LRRC14	1.15032
7195	ZNF44	1.15009
5748	SLC25A13	1.14877
2078	FAM86B3P	1.14863
1470	CYCS	1.14812
3850	MRPL12	1.14771
3302	LINC00900	1.14704
7167	ZNF30	1.14618
2797	HTR4	1.14609
6670	TSPOAP1	1.14561
1804	EGFL7	1.14558
4978	PRSS35	1.14548
1375	CPSF7	1.14509
772	C3orf58	1.14494
1462	CXorf57	1.14457
7209	ZNF518B	1.14415
5228	RELB	1.14349
362	ARG2	1.14338
1076	CDT1	1.14338
969	CCDC84	1.14292
5056	PUS1	1.14285
563	B4GALT6	1.14276
3891	MRS2	1.14197
6378	TIMP2	1.14187
5726	SLC16A2	1.14108
3994	MYSM1	1.14094
4035	NCALD	1.14047
4935	PRKCG	1.14034
1998	FAM120AOS	1.1403
344	APOLD1	1.13903
7164	ZNF284	1.13818
5019	PTGS2	1.13793
1353	COX6A1	1.13693
6011	SPICE1	1.13662
2012	FAM153A	1.13634
5774	SLC27A3	1.13589
1342	CORO1A	1.13569
2629	HDHD2	1.13487
1026	CDC14A	1.13458
7090	ZFAND6	1.13359
5253	RFTN1	1.13314
5339	RNF152	1.13294
2760	HSD11B1	1.13229
1614	DIO3OS	1.13221
697	C11orf1	1.13152
4863	PPP1R14B	1.13133
6014	SPNS2	1.13023
924	CCDC103	1.12977
5304	RIMBP2	1.12949
1774	EDEM3	1.12857
3402	LOC105372480	1.12838
1630	DLG5	1.12763
1269	CNKSR2	1.12727
5411	RPS19BP1	1.12682
6768	UBE2O	1.12615
1162	CHML	1.1261
3345	LIPE	1.12593
5695	SIM2	1.12578
3202	L2HGDH	1.12556
5533	SCN2B	1.12437
2740	HPCAL1	1.12435
4500	PCMT1	1.12434
3324	LINC01351	1.12263
5824	SLC47A1	1.12259
6951	WDR33	1.1224
1644	DNAAF4	1.12191
1461	CXorf38	1.12169
595	BCCIP	1.12167
683	BTBD3	1.12129
4830	PPEF1	1.11972
7080	ZDHHC21	1.11935
6317	TEKT2	1.11767
3934	MTMR2	1.11766
5119	RACGAP1	1.11763
5238	RESP18	1.11684
4029	NAV2	1.11584
1602	DHRS7	1.11467
4525	PDE1A	1.11414
1899	EPHA3	1.11244
4648	PIFO	1.11227
3138	KIRREL3	1.11203
2981	JARID2	1.1119
6663	TSPAN13	1.11172
254	ANK1	1.11119
2675	HIST1H1A	1.11082
3401	LOC105370333	1.1103
6202	SYNJ2	1.11007
2667	HHEX	1.10982
2525	GRIK2	1.10944
6144	STX17_AS1	1.10938
5240	RETREG1	1.10903
4163	NKX1_2	1.10887
2130	FBXO40	1.10869
7205	ZNF503	1.1083
7129	ZNF124	1.10825
3613	MAPK1	1.10793
2400	GLO1	1.10744
6740	TXNL1	1.10737
4595	PGAM1	1.10717
4624	PHKA2	1.10676
5825	SLC49A3	1.10632
3005	KANSL2	1.10618
1460	CXorf36	1.10569
7078	ZDHHC18	1.10558
6309	TDRD3	1.10491
3	AAAS	1.10393
5285	RHEBL1	1.10369
4460	PAXBP1	1.10342
4063	NDUFA6_AS1	1.10303
6913	VPS37D	1.1028
1028	CDC37	1.10271
1432	CTNNA2	1.10177
4235	NR2C2AP	1.10156
1316	COL23A1	1.10149
2498	GPR6	1.09993
4522	PDCL3P4	1.09934
7070	ZCCHC3	1.09853
3854	MRPL18	1.09853
3008	KAT8	1.09786
2292	GABRA1	1.09683
2180	FIBIN	1.09637
638	BIN1	1.09422
6034	SPTB	1.09268
3883	MRPS30	1.09268
4325	NUPL2	1.09255
6272	TBC1D24	1.09195
54	ACHE	1.09195
4553	PDPN	1.09165
4380	OSBPL9	1.09073
4918	PRDX6	1.0905
5600	SEPT12	1.09044
1458	CXCR4	1.08953
2684	HIST1H2BO	1.08945
5919	SNAPC5	1.08898
4158	NKAIN2	1.08845
769	C3	1.08745
4993	PSMB6	1.08734
4419	PAGR1	1.0873
1087	CEND1	1.08702
5877	SMARCA1	1.08663
1081	CELF3	1.08625
2316	GALNT17	1.08582
2401	GLOD4	1.08488
2348	GDF10	1.08485
5806	SLC38A9	1.08408
3646	MBOAT2	1.08405
4729	PLEKHG5	1.08395
2605	HAUS7	1.08386
4891	PPP2R5C	1.08374
7151	ZNF229	1.08323
6050	SRGAP3	1.08288
1205	CITED2	1.08274
1775	EDF1	1.08238
7215	ZNF546	1.08181
3701	METRNL	1.08145
2405	GLRB	1.08118
4641	PIAS1	1.08049
3372	LOC100505938	1.07962
2639	HELB	1.07785
2513	GRAMD4	1.07774
3206	LAMA2	1.07771
1636	DMD	1.07633
2109	FAXDC2	1.0758
5210	RBP4	1.07579
1170	CHN2	1.07577
4594	PFN4	1.07539
5856	SLCO4A1	1.07525
2442	GNL1	1.07518
6825	UQCR11	1.07272
3422	LOC440040	1.0719
4167	NKX6_3	1.07153
6637	TRNP1	1.07091
6577	TPP1	1.07003
2330	GAS6	1.06983
6679	TSTD2	1.0696
5807	SLC39A10	1.06918
2197	FLCN	1.06907
5308	RIMS3	1.06859
350	AQP1	1.06812
5459	RTN4	1.06732
4780	PNP	1.06697
569	BACH2	1.06637
5414	RPS27A	1.06577
96	ADAM9	1.06413
4968	PRRG3	1.06296
7010	YBX1	1.06295
933	CCDC14	1.06248
3863	MRPL35	1.06175
7183	ZNF37A	1.06163
6277	TBC1D8	1.06159
5071	PYGO1	1.06127
7177	ZNF350	1.06087
5662	SH3BP5L	1.06056
2546	GS1_124K5_4	1.05976
2668	HHIPL1	1.05947
6062	SRSF11	1.05932
6754	UBAP1L	1.05909
275	ANKRD27	1.05864
4141	NHLRC1	1.05863
6118	STK25	1.05844
5160	RASAL3	1.05816
51	ACAN	1.05658
1473	CYP1B1_AS1	1.05646
4963	PRR29	1.05615
4180	NMNAT3	1.05609
6119	STK26	1.05579
6676	TSR3	1.05418
3978	MYO15A	1.05399
741	C1orf122	1.05382
3043	KCNH6	1.05336
338	APLNR	1.05264
5283	RHCG	1.05234
6174	SUPV3L1	1.05191
1968	F12	1.05183
6863	USP45	1.05183
1720	DRAIC	1.05179
1601	DHRS4	1.05179
1549	DDX11	1.05141
3951	MXD1	1.05135
1012	CD3EAP	1.05125
4473	PCDH10	1.05118
2914	INSR	1.0506
3280	LINC00265	1.04984
596	BCHE	1.04925
1778	EDN3	1.04868
4334	NXPH1	1.04861
6154	STXBP5	1.04813
925	CCDC110	1.04722
2590	GYG2	1.04661
6003	SPECC1	1.0464
3893	MRVI1	1.04624
3704	METTL17	1.04571
6884	VAV1	1.04476
7226	ZNF592	1.04462
4693	PKNOX2	1.04449
6512	TMSB15A	1.04442
3041	KCNH4	1.04399
2562	GSTM5	1.04295
4493	PCDHGB4	1.04284
411	ARL5A	1.04262
1098	CEP128	1.04239
2626	HDDC3	1.04114
6040	SQOR	1.04048
4159	NKAIN3	1.04002
6565	TP53INP2	1.03769
3587	MAN2A1	1.03712
7204	ZNF500	1.03682
279	ANKRD34C	1.03672
7104	ZFY	1.03662
2826	IDNK	1.03631
5585	SEMA3C	1.03588
6529	TNFRSF25	1.03574
6833	URGCP	1.03564
375	ARHGAP4	1.03384
1566	DEK	1.03382
3391	LOC101927811	1.03381
7200	ZNF462	1.03295
3554	LYST	1.03291
3620	MAPK6	1.0313
6099	STAMBPL1	1.03125
6896	VILL	1.0303
3068	KCNS1	1.03015
150	AFDN	1.02995
7096	ZFP3	1.02989
4917	PRDX5	1.02955
1800	EFNB3	1.02922
3923	MTFP1	1.02893
2305	GADD45GIP1	1.02791
6307	TDG	1.02592
2646	HERC2P9	1.0255
4191	NONO	1.02533
130	ADIPOR2	1.02498
6490	TMEM56	1.02493
6948	WDR17	1.0246
1402	CROT	1.02395
4860	PPP1R12B	1.02319
6899	VIPR2	1.02304
2884	IL4R	1.02292
3002	KANSL1	1.02248
432	ARPP19	1.02165
6462	TMEM219	1.02142
3382	LOC100996385	1.02092
5234	REPS1	1.01975
2792	HTR1E	1.0187
6018	SPOCK3	1.01854
1321	COL4A5	1.0184
2022	FAM172A	1.01833
2431	GNB2	1.01813
1209	CKMT1B	1.01789
7242	ZNF660	1.01784
2793	HTR1F	1.01708
6308	TDP2	1.01657
5940	SNTA1	1.01652
2015	FAM160A2	1.01625
6603	TRIB3	1.01625
3815	MOSPD1	1.01605
3563	MADCAM1	1.01591
628	BFSP1	1.01575
6690	TTC28	1.01538
4025	NAPG	1.01412
2702	HLA_DRB3	1.01368
5066	PYCARD	1.01305
2974	JADE1	1.01304
6450	TMEM184C	1.01207
4475	PCDH11Y	1.01198
3714	MFGE8	1.01096
3834	MPV17L	1.01059
2789	HSPE1	1.00874
4112	NENF	1.00853
5608	SERGEF	1.00836
6475	TMEM256	1.00788
3216	LAMTOR5	1.00749
5936	SNRNP25	1.00632
1749	DVL2	1.00587
3636	MATN2	1.00554
804	CA14	1.0053
552	B3GALT2	1.0052
3872	MRPL51	1.00495
3999	N4BP1	1.00409
7192	ZNF407	1.00405
4778	PNMT	1.00395
4293	NTRK3	1.00382
535	ATXN7L3	1.00304
1751	DYNC1I1	1.0026
3460	LPCAT4	1.00162
6574	TPK1	1.00134
797	C9orf3	1.0012
14	ABCA5	1.0011
5254	RFX2	1.00074
3489	LRRC4	1.00046
3586	MAN1C1	-1.00008
7021	YPEL2	-1.00178
532	ATXN7	-1.00211
178	AIRE	-1.00418
6875	VAMP1	-1.00718
311	ANXA5	-1.0076
5974	SOX11	-1.00787
3446	LOC729970	-1.00789
4190	NOL9	-1.00913
5298	RIDA	-1.01048
5195	RBL2	-1.01203
1280	CNP	-1.01281
2168	FGF7P6	-1.01447
3342	LINGO2	-1.01663
5909	SMO	-1.01708
5383	RPL27	-1.0177
5981	SP3	-1.0188
4304	NUDT10	-1.01956
4716	PLCH2	-1.02036
2937	ISCA2	-1.02038
2705	HLF	-1.02085
6374	TIMM23	-1.02106
5010	PTBP2	-1.02138
5780	SLC2A1	-1.02252
1183	CHRNA7	-1.02301
1165	CHMP2A	-1.02553
3809	MOK	-1.02606
3661	MCRIP1	-1.02701
6407	TMEM100	-1.02743
792	C8orf44	-1.02763
4678	PITPNB	-1.02966
5973	SOWAHD	-1.03066
4057	NDST3	-1.03103
5619	SERPINI1	-1.03162
5959	SOGA3	-1.03171
706	C12orf10	-1.03202
2023	FAM173A	-1.0334
2641	HELQ	-1.03359
2149	FDX1L	-1.03954
6613	TRIM32	-1.03995
2450	GOLGB1	-1.04042
5915	SMYD3	-1.04198
1521	DCLK1	-1.04379
4120	NEUROD2	-1.04511
3399	LOC102724156	-1.04569
3158	KLHDC9	-1.04683
6984	WLS	-1.04726
5310	RIOX2	-1.0477
5798	SLC35F1	-1.05007
2664	HGSNAT	-1.0547
1465	CYB5R1	-1.05496
781	C5orf56	-1.05509
4826	PPARGC1B	-1.05595
6329	TF	-1.05667
3106	KIAA1107	-1.05733
3734	MGP	-1.05773
3516	LSM11	-1.05813
7120	ZMYM3	-1.0597
6467	TMEM234	-1.06006
3774	MIS18BP1	-1.06206
4773	PNMA3	-1.06318
4745	PLPP4	-1.06373
60	ACOT8	-1.06486
2232	FOXG1	-1.06587
2169	FGF9	-1.06594
5042	PTPRZ1	-1.0662
444	ASAP2	-1.06694
1568	DENND1B	-1.06777
3832	MPST	-1.0688
6874	UXS1	-1.06889
4527	PDE3A	-1.06985
5081	RAB11A	-1.06999
471	ATAD2	-1.07269
2966	ITPKA	-1.07272
3766	MIR4697HG	-1.07358
4859	PPP1R12A	-1.07363
4749	PLPPR2	-1.07496
5437	RRS1	-1.07596
4692	PKNOX1	-1.07644
2537	GRM4	-1.07766
4023	NAP1L5	-1.07954
3418	LOC389895	-1.07983
4649	PIGC	-1.08287
1428	CTGF	-1.08302
1611	DIAPH2	-1.08333
6177	SUSD3	-1.08393
1698	DPH5	-1.09061
883	CAPN15	-1.09071
5969	SOS1	-1.09166
2957	ITGB3BP	-1.09183
5025	PTPN12	-1.09337
4242	NR3C2	-1.09401
1732	DTX1	-1.0943
687	BTG3	-1.09674
4958	PRPS2	-1.09798
1516	DCAF8	-1.09948
3991	MYOM2	-1.09985
2224	FOCAD	-1.1
1060	CDK2AP1	-1.10119
3890	MRRF	-1.10121
4896	PPP4R2	-1.10188
4816	POU3F4	-1.10236
4317	NUMA1	-1.10278
5196	RBM14	-1.10287
3467	LRFN2	-1.10307
5237	RERGL	-1.10335
6184	SV2C	-1.10439
1577	DEPDC5	-1.10495
4228	NR0B1	-1.105
2765	HSD17B4	-1.10633
7012	YBX3	-1.1066
4443	PARD3	-1.10725
3556	LZTFL1	-1.10901
2627	HDGFL1	-1.11006
5328	RND1	-1.11043
335	API5	-1.11046
2645	HERC2P2	-1.11068
4274	NSMF	-1.11077
5356	RNLS	-1.11356
5646	SGCD	-1.1139
7152	ZNF230	-1.11649
1136	CFP	-1.11795
6140	STUB1	-1.11849
2539	GRM7	-1.12236
6864	USP46	-1.12244
3675	MECOM	-1.12275
6084	ST6GAL1	-1.12506
6489	TMEM54	-1.12709
854	CALR	-1.12858
298	ANO5	-1.12895
4819	PP12613	-1.1299
5532	SCN2A	-1.13073
4874	PPP1R35	-1.13076
753	C20orf27	-1.13377
4335	NXPH3	-1.13393
6635	TRMT9B	-1.13432
6747	TYW3	-1.13491
3150	KLF7	-1.1359
2480	GPR135	-1.13664
5004	PSMG3	-1.13669
5903	SMIM30	-1.13678
1113	CEP85L	-1.13801
1587	DGCR8	-1.13814
2624	HDAC9	-1.13875
2767	HSD3B7	-1.13904
6659	TSHZ3	-1.13977
2874	IL17RB	-1.14165
7236	ZNF630	-1.1417
3943	MTUS2	-1.14292
701	C11orf65	-1.14349
506	ATP5MC3	-1.14493
6618	TRIM41	-1.14659
2039	FAM209A	-1.147
6671	TSPYL1	-1.14747
6560	TP53AIP1	-1.14812
3912	MT1X	-1.14931
572	BAG2	-1.14944
5018	PTGR2	-1.15106
1422	CSTB	-1.15209
2414	GLUD2	-1.15257
2353	GEM	-1.15338
2246	FRAT2	-1.15388
4476	PCDH12	-1.15463
151	AFF1	-1.15718
1488	DACH2	-1.15917
5500	SAP30BP	-1.16373
1173	CHPF	-1.16399
3616	MAPK13	-1.16407
5204	RBM48	-1.16488
4767	PMPCA	-1.16866
5720	SLC12A8	-1.16909
4783	PNPT1	-1.16985
4043	NCKAP5	-1.17227
6956	WDR45	-1.17245
3492	LRRC4C	-1.17427
2250	FRMPD4	-1.17801
5934	SNORC	-1.17971
3336	LINC01963	-1.18046
4898	PPP4R3B	-1.18113
2798	HTR5A	-1.18243
3500	LRRC8B	-1.18259
3003	KANSL1_AS1	-1.18349
3329	LINC01547	-1.19014
825	CACNA2D3	-1.19029
465	ASRGL1	-1.19261
6135	STRBP	-1.19358
685	BTC	-1.19412
7136	ZNF148	-1.19413
1944	ESYT2	-1.19703
1004	CCZ1P_OR7E38P	-1.19819
4934	PRKCD	-1.19876
4224	NPY	-1.19884
3007	KAT6B	-1.19916
814	CABLES2	-1.19973
5268	RGS14	-1.2005
1477	CYP2J2	-1.20092
4955	PRPF40A	-1.20178
3256	LGI4	-1.20244
247	ANAPC11	-1.20332
2013	FAM155A	-1.20338
1164	CHMP1B	-1.20602
718	C16orf45	-1.20623
3103	KIAA0895	-1.20762
7228	ZNF598	-1.21073
756	C2CD2	-1.21288
3654	MCF2L_AS1	-1.21293
2895	IMPACT	-1.21507
1157	CHI3L1	-1.21557
3189	KRI1	-1.21629
3397	LOC101928673	-1.2166
3561	MACROD2	-1.21704
393	ARHGEF40	-1.21796
6232	TAF12	-1.22389
1158	CHIC1	-1.22389
6243	TANC1	-1.22588
6060	SRSF1	-1.22757
3712	MEX3A	-1.22941
927	CCDC120	-1.23074
4237	NR2F1	-1.23148
2202	FLJ42627	-1.23168
6391	TLE4	-1.23573
[truncated: 424 more rows]

## Sheet: Table S7
Neurotransmitter	R	P
5HT1a_WAY_HC36	-0.0473765	0.609165
5HT1a_cumi_hc8_beliveau	0.0272237	0.768893
5HT1b_P943_HC22	-0.207177	0.0258622
5HT1b_az_hc36_beliveau	0.000990876	0.991467
5HT2a_ALT_HC19	-0.0590435	0.524057
5HT2a_cimbi_hc29_beliveau	0.0473908	0.609057
5HT4_sb20_hc59_beliveau	0.0353441	0.70287
CB1_FMPEPd2_hc22_laurikainen	0.025797	0.780685
CBF_ASL_MRI	-0.099457	0.283444
D1_SCH23390_c11	-0.0634297	0.49372
D2_RACLOPRIDE_c11	-0.143928	0.120941
D2_fallypride_hc49_jaworska	0.0610037	0.510381
DAT_DATSPECT	-0.101192	0.275142
FDOPA_f18	-0.0845178	0.361923
GABAa_FLUMAZENIL_c11	-0.0153776	0.868176
GABAa_flumazenil_hc16_norgaard	0.0771918	0.404979
KappaOp_LY2795050_hc10_ShokriKojori	-0.114534	0.216871
MU_CARFENTANIL_c11	0.0153705	0.868236
MU_carfentanil_hc39_turtonen	0.0181514	0.844678
NAT_MRB_c11	-0.123174	0.184239
NMDA_ge179_29hc_galovic2021	-0.116239	0.210121
SERT_DASB_HC30	-0.215031	0.0207714
SERT_MADAM_c11	-0.0202979	0.826588
SERT_dasb_hc100_beliveau	-0.0890499	0.336787
VAChT_feobv_hc18_aghourian	-0.0941898	0.309679
VAChT_feobv_hc4_tuominen	-0.149493	0.107272
VAChT_feobv_hc5_bedard	-0.0913497	0.324474
mGluR5_abp_hc22_rosaneto	0.139303	0.133314
mGluR5_abp_hc28_dubois	-0.00597384	0.948589
mGluR5_abp_hc73_smart	-0.121995	0.188465
